# Supplementary material for: Investigating Major Infestation Routes of Several Key Thrips Species (Thysanoptera: Thripidae) in Greenhouse-Grown Chrysanthemums in Ontario, Canada
Source: Insects. 2026 Jan 27;17(2):144. doi: 10.3390/insects17020144 (PMC12940938; doi:10.3390/insects17020144)
Supplement: Supplementary file 1 [file insects-17-00144-s001.zip]

Archive with 1 entries (1 files):
- insects-3891892-supplementary.pdf
